# Supplementary material for: HLA-A2 Promotes the Therapeutic Effect of Umbilical Cord Blood-Derived Mesenchymal Stem Cells in Hyperoxic Lung Injury
Source: Bioengineering (Basel). 2022 Apr 18;9(4):177. doi: 10.3390/bioengineering9040177 (PMC9029550; doi:10.3390/bioengineering9040177)
Supplement: Supplementary file 1 [file bioengineering-09-00177-s001.zip]

Archive with 1 entries (1 files):
- bioengineering-1609284-supplementary.pdf
